# Supplementary material for: The Microbiome of Fertilization-Stage Maize Silks (Style) Encodes Genes and Expresses Traits That Potentially Promote Survival in Pollen/Style Niches and Host Reproduction
Source: Microorganisms. 2024 Jul 19;12(7):1473. doi: 10.3390/microorganisms12071473 (PMC11278993; doi:10.3390/microorganisms12071473)
Supplement: Supplementary file 1 [file microorganisms-12-01473-s001.zip]

Archive with 1 entries (1 files):
- microorganisms-3103773-supplementary.pdf
